# Supplementary material for: Multiplex Analysis of CircRNAs from Plasma Extracellular Vesicle-Enriched Samples for the Detection of Early-Stage Non-Small Cell Lung Cancer
Source: Pharmaceutics. 2022 Sep 24;14(10):2034. doi: 10.3390/pharmaceutics14102034 (PMC9610636; doi:10.3390/pharmaceutics14102034)
Supplement: Supplementary file 1 [file pharmaceutics-14-02034-s001.zip]

Archive with 1 entries (1 files):
- pharmaceutics-1881461-supplementary.pdf
